# Supplementary material for: Comparison of age-related decline in C57BL/6J and CB6F1J male mice
Source: PLoS One. 2024 Dec 31;19(12):e0306201. doi: 10.1371/journal.pone.0306201 (PMC11687865; doi:10.1371/journal.pone.0306201)
Supplement: S1 File — (XLSX) [file pone.0306201.s001.xlsx]

## Sheet: Database 
Age Group	Strain	Group #	Kidney Lesion Scores	Heart Lesion Scores	Liver Lesion Scores	Lung Lesion Scores	Subject ID	Age Group	Birthdate	Date of Death	Died Prior to End of Study	Age at Death (months)	Cataract Left Eye (grade)	Cataract Right Eye (grade)	Cataract Eye (Average)	RWT Maze Training Day 1 Average (s)	RWT Maze Training Day 2 Average (s)	RWT Maze Training Day 3 Average (s)	RWT Maze Training Day 4 Average (s)	Radial Water Tread Maze Test Day 5 Average (s)	Radial Water Tread Maze Test Day 12 Average (s)			Rotarod Median Day 1 (s)	Rotarod Median Day 2 (s)	Rotarod Median Day 3 (s)		Grip Strength (Peak Force)	Grip Strength (Peak Force / Body Mass)	Open Field Activity Day 1 (breaks)	Open Field Activity Day 2 (breaks)	Open Field Activity Day 3 (breaks)	Open Field Activity (Average)	Open Field Rearing Day 1 (breaks)	Open Field Rearing Day 2 (breaks)	Open Field Rearing Day 3 (breaks)	Open Field Rearing (Average)	Open Field Total Movement	Melanoma Tumor Burden Subcutaneous (%)	Melanoma Axillary Tumor Volume - Subcutaneous (mm3)	Melanoma Inguinal Tumor Volume - Subcutaneous (mm3)	Melanoma Tumor Burden- Intradermal (%)	Melanoma Axillary Tumor Volume - Intradermal (mm3)	Total distance (km)	Body Weight (g)	Heart (g)	Heart Lesion	Lung Lesion	Liver (g)
12 months	C57BL/6	1	2	1	0	1	3243	12 months	2009-05-15	2010-09-08	0	15.812	2	1.5	1.75	89.3333	41	61.3333	83.3333	16.3333	17.5			91.3	124	140.8	4.37267	2869	94.1	226	133	101	153.333	54	**	**	54	207.333	3.69565	111.782	676.45	**	**	5.85987	32.2	0.16	0	0	1.66
12 months	C57BL/6	1	3	3	2	3	3244	12 months	2009-05-15	2010-09-08	0	15.812	1.5	2	1.75	78.6667	45.3333	24.6667	9.33333	15.6667	4.5			152.6	144.3	179.7	5.51227	4058	133.5	204	105	128	145.667	60	49	50	53	198.667	3.87195	91.8239	732.76	**	**	**	32.6	0.16	0	0	1.89
12 months	C57BL/6	2	2	4	1	5	3247	12 months	2009-06-15	2010-10-14	0	15.9763	2	2	2	123.333	120	53.3333	69	180	18.3333			106.5	136.6	154.3	4.53824	3337	105.937	263	144	93	166.667	54	32	20	35.3333	202	1.58824	459.343	71.857	**	**	7.68597	34	0.14	0	0	1.86
12 months	C57BL/6	2	1	2	1	3	3248	12 months	2009-06-15	2010-10-14	0	15.9763	2.5	2	2.25	150	140	91.6667	140	36	4.33333			99.9	115.4	137	4.16413	3140	102.28	197	159	154	170	43	26	34	34.3333	204.333	3.43465	132.097	604.16	**	**	11.4628	32.9	0.17	0	0	1.63
12 months	C57BL/6	4	1	2	1	1	3255	12 months	2009-09-15	2011-01-06	0	15.7133	1.5	1.5	1.5	**	**	**	**	18	18.6667			125.3	127.2	182	4.84043	3621	118.333	198	110	102	136.667	59	29	29	39	175.667	8.19149	2758.07	2026.3	**	**	10.2192	37.6	0.21	0	0	1.48
12 months	C57BL/6	4					3256	12 months	2009-09-15	2011-01-06	0	15.7133	1.5	1	1.25	**	**	**	**	45.3333	98			108.8	158.7	195.1	6.59122	2978	113.232	149	94	100	114.333	35	18	19	24	138.333	7.94521	2210.89	576.38	**	**	0.457498	29.6	0.24	0	0	1.17
12 months	C57BL/6	5	1	2	0	3	3259	12 months	2009-11-15	2011-02-17	0	15.0888	1	1	1	101	48.3333	122	18.3333	7.33333	67			116.2	134.4	154.8	5.26531	2842	98.3391	215	101	112	142.667	45	26	17	29.3333	172	**	**	**	**	**	5.53816	29.4	0.23	0	0	1.56
12 months	C57BL/6	5	2	1	0	2	3260	12 months	2009-11-15	2011-02-17	0	15.0888	1.5	1	1.25	66	60.3333	18	14.3333	3.66667	5.33333			96.8	88.9	92.7	2.83486	3391	109.035	250	182	127	186.333	54	48	30	44	230.333	**	**	**	**	**	14.8244	32.7	0.19	0	0	1.59
12 months	C57BL/6	6	1	0	2	2	3263	12 months	2009-12-15	2011-03-31	0	15.4832	1.5	1.5	1.5	180	180	180	180	180	180			217.2	121.7	155.6	4.0733	3784	112.285	216	102	109	142.333	40	28	23	30.3333	172.667	1.80628	185.601	271.056	**	**	10.9595	38.2	0.2	0	0	1.65
12 months	C57BL/6	6	1	2	0	0	3264	12 months	2009-12-15	2011-03-31	0	15.4832	1.5	1.5	1.5	174.333	102	24.3333	69.3333	46.6667	19.6667			100.1	111.7	75.9	2.2064	3425	109.425	284	153	146	194.333	43	42	36	40.3333	234.667	0.290698	66.7239	18.99	**	**	6.68531	34.4	0.16	0	0	1.86
12 months	C57BL/6	7	1	4	2	2	3267	12 months	2010-01-15	2011-05-12	0	15.8448	1.5	1.5	1.5	108	81.6667	167.667	117.667	98.3333	36.3333			103.2	112.5	126.6	4.08387	2452	80.6579	160	86	101	115.667	39	21	33	31	146.667	2.32258	289.184	95.3158	**	**	9.82988	31	0.21	0	0	1.42
12 months	C57BL/6	7					3268	12 months	2010-01-15	2011-05-12	0	15.8448	1.5	1.5	1.5	94	102	21.3333	15.6667	7.33333	11			90.8	106.5	116.8	3.70794	2839	96.5646	227	108	118	151	43	29	26	32.6667	183.667	3.71429	708.538	**	**	**	7.20024	31.5	0.17	0	0	1.45
12 months	C57BL/6	8					3271	12 months	2010-03-15	2011-06-23	0	15.286	1	1	1	122.333	132.667	85.3333	113.333	113	113			121.6	160.5	195	6.9395	3398	122.671	118	93	69	93.3333	24	20	10	18	111.333	0.854093	3.0144	0.323367	**	**	1.28878	28.1	0.16	0	0	1.35
12 months	C57BL/6	8					3272	12 months	2010-03-15	2011-06-23	0	15.286	1.5	1	1.25	152.333	46	15	21	10.6667	5.66667			172.9	188.8	191.4	5.24384	4014	123.889	222	133	99	151.333	43	38	18	33	184.333	2.16438	32.6612	29.2262	**	**	10.6339	36.5	0.14	0	0	1.57
12 months	C57BL/6	9					3275	12 months	2010-04-15	2011-08-04	0	15.6476	1	1	1	68.3333	98.3333	80.3333	78	75.6667	72			105.4	141.7	144.5	3.89488	2879	82.2571	233	143	98	158	42	32	11	28.3333	186.333	**	**	**	2.45	203.404	12.697	37.1	0.18	0	0	1.62
12 months	C57BL/6	9					3276	12 months	2010-04-15	2011-08-04	0	15.6476	1	1	1	125.667	43.3333	80.3333	42.6667	15.3333	36.3333			84.6	163.8	175	5.30303	2825	89.9682	189	101	102	130.667	46	21	22	29.6667	160.333	**	**	**	2.17184	333.272	16.7907	33	0.2	0	0	1.49
12 months	C57BL/6	10					3279	12 months	2010-06-15	2011-09-09	0	14.8258	1.5	1.5	1.5	142.667	58	103	26	10.6667	21.3333			48.9	179.8	156	5.27027	3753	133.559	191	142	127	153.333	32	19	16	22.3333	175.667	**	**	**	1.11486	286.84	**	29.6	0.18	0	0	1.81
12 months	C57BL/6	10					3280	12 months	2010-06-15	2011-09-15	0	15.023	1.5	1.5	1.5	180	180	180	180	180	**			128.6	181.6	105.3	2.85366	3316	96.6764	163	129	134	142	25	34	22	27	169	**	**	**	4.33604	1617.24	**	36.9	0.18	0	0	1.76
12 months	C57BL/6	11	2	0	0	1	3251	12 months	2010-07-15	2011-11-02	0	15.6147	2	2	2	163.333	113	60	178.333	115.667	173.333			155.3	130.3	191	5.85351	4353	103.9	216	118	102	145.333	31	26	22	26.3333	171.667	**	**	**	3.12596	763.344	**	32.63	0.17	0	0	1.68
12 months	C57BL/6	11	3	0	2	4	3252	12 months	2010-07-15	2011-11-02	0	15.6147	1.5	1.5	1.5	87.6667	118.667	130	146	115.667	137.333			101.2	182.5	212.7	6.28175	4251	97.1	168	158	120	148.667	27	35	29	30.3333	179	**	**	**	2.77614	545.967	**	33.86	0.21	0	0	1.7
																											#DIV/0!										#DIV/0!	#DIV/0!
20 months	C57BL/6	1	3	1	5	4	3283	20 months	2008-09-15	2010-09-03	0	23.6029	2.5	2.5	2.5	75.3333	70.6667	120	72.3333	121.667	101			69	126.4	117.3	3.21546	2090	65.1	173	99	73	115	15	15	17	15.6667	130.667	**	**	**	**	**	2.11861	36.48	0.15	0	0	3.5
20 months	C57BL/6	1	3	3	6	1	3284	20 months	2008-09-15	2010-09-08	0	23.7673	2.5	3	2.75	89	65.6667	109	75.6667	108.667	110.5			64.9	105.4	122	3.46591	3459	93.5	224	177	118	173	28	25	23	25.3333	198.333	3.18182	517.744	1208.3	**	**	0.349451	35.2	0.35	0	0	1.6
20 months	C57BL/6	2	2	2	0	3	3287	20 months	2008-10-15	2010-10-14	0	23.9645	2.5	3	2.75	180	135	68.3333	43.3333	60.0333	150.667			99.6	109.8	99.6	2.91825	3713	101.448	265	163	190	206	61	39	48	49.3333	255.333	2.37328	472.803	503.4	**	**	7.27811	34.13	0.21	0	0	4.24
20 months	C57BL/6	2	2	2	5	3	3288	20 months	2008-10-15	2010-10-14	0	23.9645	2.5	3	2.75	180	77	22.6667	10	23.3333	12.3333			74.9	95.9	97.5	2.73876	3387	102.326	295	193	182	223.333	62	47	94	67.6667	291	1.14025	158.569	361.17	**	**	6.69748	35.6	**	0	0	**
20 months	C57BL/6	4	3	1	1	2	3295	20 months	2009-01-15	2011-01-06	0	23.7015	2	2.5	2.25	**	**	**	**	27.6667	180			61.6	83.5	124	4.05229	3404	111.607	213	132	113	152.667	21	22	8	17	169.667	6.0303	1303.07	1112.5	**	**	0.0214148	30.6	0.21	0	1	1.72
20 months	C57BL/6	4	5	4	3	2	3296	20 months	2009-01-15	2011-01-06	0	23.7015	3	2	2.5	**	**	**	**	17.3333	162			77.3	135.8	134.6	5.67932	2910	90.6542	153	121	101	125	25	14	29	22.6667	147.667	2.54839	522.804	70.517	**	**	4.10921	23.7	0.29	0	0	1.88
20 months	C57BL/6	5	3	3	2	2	3299	20 months	2009-03-15	2011-02-17	0	23.1427	2	2	2	107	63	159.333	46.3333	27	18			104.9	145.9	191.7	5.6716	2571	76.7463	176	108	101	128.333	39	26	14	26.3333	154.667	**	**	**	**	**	4.03669	33.8	0.23	0	0	2.21
20 months	C57BL/6	5	2	3	1	2	3300	20 months	2009-03-15	2011-02-17	0	23.1427	2	1.5	1.75	180	57	46	77	14	14.3333			115.7	177.8	198.4	5.9759	2903	92.7476	257	134	134	175	54	31	24	36.3333	211.333	**	**	**	**	**	8.30018	33.2	0.27	0	0	1.75
20 months	C57BL/6	6	2	3	0	2	3303	20 months	2009-04-15	2011-03-31	0	23.5043	2	2	2	48.3333	88.3333	123.333	60.6667	51.3333	63.3333			134	118.8	128.2	3.45553	3462	118.969	170	102	108	126.667	38	15	18	23.6667	150.333	2.64151	545.498	496.884	**	**	0	37.1	0.16	1	0	1.42
20 months	C57BL/6	6	1	3	5	3	3304	20 months	2009-04-15	2011-03-31	0	23.5043	2	2.5	2.25	130.667	49.6667	30.3333	4.33333	16.3333	7.33333			133.4	137.4	125.4	3.87037	3520	117.726	219	178	133	176.667	60	45	25	43.3333	220	1.79012	219.564	73.1487	**	**	9.95009	32.4	0.29	0	0	1.42
20 months	C57BL/6	7	4	0	4	3	3307	20 months	2009-05-15	2011-05-12	0	23.8988	2	2	2	21	72.3333	107.667	41.6667	13.3333	9.33333			96.5	106.2	68.7	2.01466	2768	82.6269	219	138	123	160	47	36	23	35.3333	195.333	0.85044	160.829		**	**	9.82696	34.1	0.24	0	0	1.7
20 months	C57BL/6	7	4	2	4	2	3308	20 months	2009-05-15	2011-05-12	0	23.8988	2	2	2	111.333	60	51.3333	112.667	40.6667	2.33333			81.7	135.4	125.8	4.29352	2967	100.576	165	81	81	109	22	19	9	16.6667	125.667	0.614334	66.4687	22.2533	**	**	8.21842	29.3	0.18	0	0	**
20 months	C57BL/6	8					3311	20 months	2009-07-15	2011-06-23	0	23.2742	2	2	2	60.3333	91.6667	46.6667	43.3333	13	7.33333			66.1	136	132.3	3.33249	3093	86.3966	220	120	119	153	42	31	39	37.3333	190.333	1.63728	22.1108	12.3146	**	**	3.87316	39.7	0.25	0	0	1.89
20 months	C57BL/6	8					3312	20 months	2009-07-15	2011-06-23	0	23.2742	2	2.5	2.25	169.667	87.6667	11.6667	20.6667	11.3333	5			80.9	80.2	98.1	2.4403	3482	96.9916	210	145	139	164.667	39	37	54	43.3333	208	2.9602	74.1092	136.621	**	**	4.11651	40.2	0.18	0	0	1.78
20 months	C57BL/6	9					3315	20 months	2009-08-15	2011-08-04	0	23.6358	2.5	2.5	2.5	152.333	180	180	180	180	180			107.5	83.8	156.4	4.81231	2205	68.2663	173	191	134	166	10	66	28	34.6667	200.667	**	**	**	1.29231	227.114	8.03688	32.5	0.25	0	0	1.23
20 months	C57BL/6	9					3316	20 months	2009-08-15	2011-08-04	0	23.6358	2	1.5	1.75	70.6667	36	24	6.66667	12.3333	72.3333			181.7	184.6	186.8	5.89274	2290	73.1629	206	157	91	151.333	31	60	20	37	188.333	**	**	**	1.41956	244.745	6.788	31.7	0.23	0	0	1.47
20 months	C57BL/6	10					3319	20 months	2009-10-15	2011-08-26	1	22.3537	3	2.5	2.75	100	65.3333	10.6667	15	6.33333	18.6667			155.5	131.2	165.7	#VALUE!	3506	102.216	254	124	87	155	52	34	20	35.3333	190.333	**	**	**	**	**	**	**	**	**	**	**
20 months	C57BL/6	10					3320	20 months	2009-10-15	2011-09-15	0	23.0112	2	2	2	34.6667	26	24.6667	18.3333	42.3333	13			58	85.8	101.3	3.2057	3171	105	221	127	117	155	30	22	16	22.6667	177.667	**	**	**	4.90506	920.82	**	31.6	0.2	0	0	1.77
20 months	C57BL/6	11					3291	20 months	2009-11-15	2011-11-02	0	23.57	2	1.5	1.75	74	40.3333	30.3333	164.667	91.6667	142.333			99.7	180.3	237.7	7.49842	2829	87.3	148	132	67	115.667	26	24	8	19.3333	135	**	**	**	2.46057	636.909	**	31.7	0.19	0	0	1.57
20 months	C57BL/6	11					3292	20 months	2009-11-15	2011-11-02	0	23.57	1	1	1	141	180	180	121	180	157.333			129.9	111.5	134.3	4.24061	2534	79.2	222	174	125	173.667	44	36	30	36.6667	210.333	**	**	**	1.98926	524.042	**	31.67	0.22	0	0	1.75
																											#DIV/0!										#DIV/0!	#DIV/0!
28 months	C57BL/6	1	3	4	4	0	3323	28 months	2008-01-15	2010-09-08	0	31.7883	3.5	3.5	3.5	180	113.333	101	30.6667	27.6667	31.5	10.5		126.6	99.7	166.3	4.23155	3022	83.022	245	119	148	170.667	101	65	75	80.3333	251	9.78	** (N/A)	945.82	**	**	0.686734	39.3	**	0	0	1.6
28 months	C57BL/6	1					3324	28 months	2008-01-15	2010-07-16	1	30.0131	3.5	3.5	3.5	180	136.333	74.6667	108.333	61	16.5	25.5		84.4	90.2	98.5	2.79037	3265	100.462	162	114	129	135	30	22	22	24.6667	159.667	**	**	**	**	**	0.0983134	35.3	**	**	**	**
28 months	C57BL/6	2					3327	28 months	2008-02-15	2010-09-22	1	31.2295	3.5	3.5	3.5	120	82.6667	88.3333	60	168.667	180	-138		105.9	60.1	113.4	3.01596	2957	81.4601	184	109	82	125	15	9	13	12.3333	137.333	**	**	**	**	**	0.861946	37.6	**	**	**	**
28 months	C57BL/6	2	3	4	6	2	3328	28 months	2008-02-15	2010-10-14	0	31.9527	3.5	3.5	3.5	150	156	151	128.667	37	19.3333	22.6667		71.3	112.3	121.7	3.75617	2866	89.8433	198	196	166	186.667	27	33	39	33	219.667	1.7284	11.2376	579.99	**	**	3.57481	32.4	**	0	0	**
28 months	C57BL/6	4					3335	28 months	2008-05-15	2010-10-24	1	29.3228	2.5	3	2.75	**	**	**	**	32	**	#VALUE!		40.5	71.9	86.2	2.1604	**	**	**	**	**		**	**	**	#DIV/0!	#DIV/0!	**	**	**	**	**	2.57805	39.9	**	**	**	**
28 months	C57BL/6	4					3336	28 months	2008-05-15	2010-10-24	1	29.3228	3	3	3	**	**	**	**	62	**	#VALUE!		65.3	96.7	50.3	1.82246	**	**	**	**	**		**	**	**	#DIV/0!	#DIV/0!	**	**	**	**	**	1.59394	27.6	0.21	0	1	**
28 months	C57BL/6	4					3362	28 months	2008-05-15	2010-11-21	1	30.2433	3	3	3	**	**	**	**	11.6667	54.6667	-12.6667		123.2	78.2	94.5	3.42391	2679	87.8	62	14	35	37	2	1	0	1	38	**	**	**	**	**	**	27.6	**	**	**	**
28 months	C57BL/6	7	3	2	4	4	3347	28 months	2008-09-15	2011-05-12	0	31.854	3.5	3	3.25	109.333	62	37	49.6667	36.3333	15.3333	26.6667		27.2	26.2	83.7	2.24397	2984	74.414	170	110	129	136.333	41	45	40	42	178.333	2.30563	332.458		**	**	2.31426	37.3	0.19	0	1	2.1
28 months	C57BL/6	7					3348	28 months	2008-09-15	2011-04-06	1	30.6706	3	3	3	119	13.6667	28.6667	9.33333	23.6667	15	27		76.1	121.6	160.3	3.67661	2937	79.8098	166	146	127	146.333	32	28	19	26.3333	172.667	**	**	**	**	**	3.05502	43.6	**	**	**	**
28 months	C57BL/6	7					3369	28 months	2008-09-15	2011-04-06	1	30.6706	3	3.5	3.25	176.667	135	37.3333	14.3333	10.6667	11.3333	30.6667		73.6	66.9	65.7	1.8	2222	61.8942	134	74	87	98.3333	13	8	12	11	109.333	**	**	**	**	**	1.56766	36.5	**	**	**	**
28 months	C57BL/6	7	3	1	2	2	3370	28 months	2008-09-15	2011-03-10	1	29.783	3.5	3.5	3.5	51.3333	93.6667	50.6667	99	64	12	30		17.8	42.6	58.1	1.93667	3093	83.3693	198	119	89	135.333	20	17	16	17.6667	153	**	**	**	**	**	0.0019468	30	0.19	0	1	1.73
28 months	C57Bl/6	8					3351	28 months	2008-11-15	2011-06-23	0	31.2295	3.5	3.5	3.5	180	180	180	180	180	180	-138		57.8	74.8	102.4	3.40199	3011	100.367	105	44	64	71	9	10	7	8.66667	79.6667	0.830565	3.27083	0.355427	**	**	4.16372	30.1	0.18	0	0	1.53
28 months	C57BL/6	8	3	2	3	3	3352	28 months	2008-11-15	2011-06-23	0	31.2295	3.5	3.5	3.5	157	109	180	131.333	180	180	-138		54.7	140.8	157.3	4.79573	2083	68.9735	148	127	122	132.333	15	9	14	12.6667	145	3.65854	75.36	173.144	**	**	0	32.8	0.28	0	0	1.69
28 months	C57BL/6	8					3373	28 months	2008-11-15	2011-03-21	1	28.1394	3.5	3	3.25	**	**	**	**	**	**	#VALUE!		**	**	**	#VALUE!	**	**	**	**	**	#DIV/0!	**	**	**	#DIV/0!	#DIV/0!	**	**	**	**	**	0	33	**	**	**	**
28 months	C57BL/6	8					3374	28 months	2008-11-15	2011-04-10	1	28.7968	3.5	3.5	3.5	151.333	141	30	47	51.3333	0	42		127.1	124	156.9	5.30068	**	**	**	**	**	#DIV/0!	**	**	**	#DIV/0!	#DIV/0!	**	**	**	**	**	2.28992	29.6	**	**	**	**
28 months	C57BL/6	9					3355	28 months	2008-12-15	2011-08-04	0	31.6239	3	3	3	171	61.6667	53	36.6667	24.6667	54.6667	-12.6667		86.5	95.9	144	4.69055	2852	101.135	166	174	85	141.667	43	50	18	37	178.667	**	**	**	1.23779	139.346	3.58552	30.7	0.24	0	1	0.189
28 months	C57BL/6	9	5	3	4	4	3356	28 months	2008-12-15	2011-08-04	0	31.6239	3	3	3	106	91	104.667	102.333	137	180	-138		117.6	106.2	89.9	2.80938	2778	89.3248	194	143	129	155.333	28	26	24	26	181.333	**	**	**	1.3125	296.921	1.12184	32	0.28	0	0	1.75
28 months	C57BL/6	9	4	0	2	3	3377	28 months	2008-12-15	2011-08-04	0	31.6239	3.5	3.5	3.5	66.3333	100.333	95	69	87.6667	94.6667	-52.6667		80.8	110.3	131.1	4.24272	2869	98.931	158	144	74	125.333	14	32	9	18.3333	143.667	**	**	**	0.323625	98.0116	**	30.9	0.24	0	0	4.48
28 months	C57BL/6	9	3	4	2	4	3378	28 months	2008-12-15	2011-08-04	0	31.6239	3.5	3.5	3.5	180	159.333	48.3333	34.6667	38.6667	60.3333	-18.3333		18.4	90	82.1	2.20699	3496	105.301	189	118	117	141.333	27	29	15	23.6667	165	**	**	**	1.10215	150.408	**	37.2	0.29	0	0	2.1
28 months	C57BL/6	10	2	3	2	3	3359	28 months	2009-02-15	2011-09-15	0	30.9665	4	3.5	3.75	180	180	180	180	180	**	#VALUE!		73.7	61.6	109	2.79487	3103	82.0899	182	92	87	120.333	45	34	34	37.6667	158	**	**	**	2.02564	482.87	**	39	0.22	0	0	1.86
28 months	C57BL/6	10	2	6	1	2	3360	28 months	2009-02-15	2011-09-09	0	30.7692	4	3.5	3.75	29	96.6667	54.6667	131.333	89.3333	50.6667	-8.66667		58.1	89.8	94.7	2.73699	2984	90.9756	208	161	124	164.333	49	23	14	28.6667	193	**	**	**	0.66474	183.15	**	34.6	0.18	0	0	1.87
28 months	C57BL/6	10	3	4	3	1	3381	28 months	2009-02-15	2011-09-15	0	30.9665	3	3	3	180	180	180	180	180	**	#VALUE!		167	177.1	174.9	3.01552	2754	87.4286	190	90	100	126.667	36	23	26	28.3333	155	**	**	**	1.75758	469.22	**	58	0.18	0	0	1.91
28 months	C57BL/6	10	2	3	3	3	3382	28 months	2009-02-15	2011-06-15	1	27.9421	3.5	3	3.25	**	**	**	**	**	**	#VALUE!		**	**	**	#VALUE!	**	**	**	**	**	#DIV/0!	**	**	**	#DIV/0!	#DIV/0!	**	**	**	**	**	**	**		**	**	**
28 months	C57BL/6	11					3331	28 months	2009-03-15	2011-10-14	1	30.9993	2	2	2	146.333	110.333	2.84333	152	107.667	114.333	-72.3333		86.6	88.3	102.5	3.28526	2818	86.2	158	125	84	122.333	17	22	8	15.6667	138	**	**	**	**	**	**	31.2	0.22	0	0	1.68
28 months	C57BL/6	11					3332	28 months	2009-03-15	2011-11-02	0	31.6239	3	3	3	153.667	145	58.6667	127.333	138.667	112	-70		160.7	156.9	165.6	5.81053	2615	80	222	144	130	165.333	54	27	31	37.3333	202.667	**	**	**	**	186.73	**	28.5	0.52	1	0	1.88
28 months	C57BL/6	11					3385	28 months	2009-03-15	2011-10-24	1	31.3281	3	3	3	180	180	180	180	180	171	-129		88.8	100.7	80.6	2.22652	2605	82.2	103	151	50	101.333	7	27	5	13	114.333	**	**	**	**	**	**	36.2	0.2	0	1	4.6
28 months	C57BL/6	11					3386	28 months	2009-03-15	2011-07-29	1	28.4681	2.5	2.5	2.5	**	**	**	**	**	**	#VALUE!		**	**	**	#VALUE!	**	**	**	**	**	#DIV/0!	**	**	**	#DIV/0!	#DIV/0!	**	**	**	**	**	**	38.5	**	**	**	**
																											#DIV/0!						#DIV/0!				#DIV/0!	#DIV/0!
4 months	C57BL/6	1	0	0	0	1	3203	4 months	2010-01-15	2010-09-08	0	7.75805	1	1	1	108	141	175.667	36.6667	3	69			136.2	166.6	161.5	5.07862	3391	128.9	219	149	107	158.333	41	29	21	30.3333	188.667	5.09434	1224.93	951.96	**	**	10.4232	31.8	0.12	0	0	1.36
4 months	C57BL/6	1	0	0	1	0	3204	4 months	2010-01-15	2010-09-08	0	7.75805	1	1	1	83.3333	56.6667	37.6667	62	3.33333	29			140.7	134.4	155.8	4.75	3506	130.8	186	118	126	143.333	23	25	20	22.6667	166	3.90244	607.115	1365.8	**	**	9.43711	32.8	0.13	0	0	1.6
4 months	C57BL/6	2					3207	4 months	2010-02-15	2010-10-14	0	7.92242	0.5	0.5	0.5	100	141	18	8.66667	5.36667	7.66667			87.2	115.6	90.4	2.65103	3249	112.422	208	122	70	133.333	41	25	19	28.3333	161.667	6.15836	532.86	3110.9	**	**	8.84967	34.1	0.17	0	0	1.58
4 months	C57BL/6	2					3208	4 months	2010-02-15	2010-10-14	0	7.92242	1	0.5	0.75	120	139.667	76	9	16.6667	9			99	108	133.8	3.9469	2801	94.6284	185	72	104	120.333	45	20	43	36	156.333	6.0767	591.863	3302.3	**	**	11.2233	33.9	0.16	0	0	1.56
4 months	C57BL/6	4	0	1	0	2	3215	4 months	2010-05-15	2011-01-06	0	7.75805	0.5	0.5	0.5	**	**	**	**	30.3333	6			222.6	231.7	236.9	7.40313	3564	137.606	149	107	82	112.667	24	23	17	21.3333	134	10.5938	2078.09	1715.7	**	**	12.5033	32	0.21	0	0	1.43
4 months	C57BL/6	4					3216	4 months	2010-05-15	2011-01-06	0	7.75805	0.5	0.5	0.5	**	**	**	**	42	42			91.2	100.6	189.3	6.28904	3838	132.345	158	98	82	112.667	40	23	30	31	143.667	4.51827	603.617	1247.3	**	**	17.7052	30.1	0.47	0	0	1.34
4 months	C57BL/6	5					3219	4 months	2010-07-15	2011-02-17	0	7.13346	0.5	0.5	0.5	121.667	18	91.3333	33.3333	37.3333	36.6667			207.6	180.8	184.4	6.60932	3042	115.665	185	105	96	128.667	38	21	17	25.3333	154	**	**	**	**	**	11.306	27.9	0.23	0	0	1.36
4 months	C57BL/6	5	0	0	0	1	3220	4 months	2010-07-15	2011-02-17	0	7.13346	0.5	0.5	0.5	86	7	79	11.3333	19	8			113.5	180.6	221.3	7.96043	3465	132.252	159	114	101	124.667	47	17	19	27.6667	152.333	**	**	**	**	**	10.9634	27.8	0.2	0	0	1.37
4 months	C57BL/6	6	0	1	0	1	3223	4 months	2010-08-15	2011-03-31	0	7.49507	0.5	0.5	0.5	180	134.333	95.3333	27	85.3333	180			173.5	155.7	161.9	5.07524	4400	150.171	207	92	68	122.333	44	22	14	26.6667	149	0.564263	55.2662	69.051	**	**	12.882	31.9	0.14	0	0	1.83
4 months	C57BL/6	6	0	0	1	0	3224	4 months	2010-08-15	2011-03-31	0	7.49507	0.5	0.5	0.5	86.3333	67.6667	16	18.3333	17.6667	29			220.9	207.1	223.1	6.71988	3723	130.175	221	145	128	164.667	70	44	39	51	215.667	2.74096	726.107	124.59	**	**	22.8486	33.2	0.19	0	0	1.14
4 months	C57BL/6	7	2	0	1	1	3227	4 months	2010-09-15	2011-05-12	0	7.85667	0.5	0.5	0.5	41.3333	69	35	48.3333	47.3333	28.6667			121.3	143.7	142.5	4.65686	3286	122.156	205	117	94	138.667	47	25	12	28	166.667	1.60131	433.854	183.653	**	**	11.4569	30.6	0.14	0	0	1.39
4 months	C57BL/6	7	2	0	1	1	3228	4 months	2010-09-15	2011-05-12	0	7.85667	0.5	0.5	0.5	129.667	92	34.6667	16	11.3333	8			94.3	116.7	146.3	4.89298	2649	93.6042	281	197	166	214.667	51	44	26	40.3333	255	**	**	**	**	**	13.2494	29.9	0.14	0	0	1.48
4 months	C57BL/6	8	0	2	2	3	3231	4 months	11/15/2010	2011-06-23	0	7.23208	0	0	0	136	72.3333	21.6667	19.6667	13.3333	6.66667			78.9	123.9	152.7	4.66972	3709	131.525	168	103	84	118.333	51	33	22	35.3333	153.667	2.93578	48.2304	71.1367	**	**	0.0111941	32.7	0.18	0	0	1.58
4 months	C57BL/6	8	1	2	0	3	3232	4 months	11/15/2010	2011-06-23	0	7.23208	0	0	0	102	48.6667	14.6667	11	4	4			83.5	108.6	120.3	3.49709	2917	98.8814	163	125	122	136.667	32	31	26	29.6667	166.333	1.48256	13.6119	5.38616	**	**	6.28476	34.4	0.17	0	0	1.71
4 months	C57BL/6	9	2	0	1	2	3235	4 months	12/15/2010	2011-08-04	0	7.62656	0	0	0	83	55.6667	54	47.6667	28.3333	22.6667			145.4	157	113.5	3.53583	2717	91.1745	161	149	96	135.333	24	24	14	20.6667	156	**	**	**	2.77259	302.33	5.88226	32.1	0.22	0	0	1.78
4 months	C57BL/6	9	2	0	1	5	3236	4 months	12/15/2010	2011-08-04	0	7.62656	0	0	0	30	35	43.6667	22.6667	10	7.33333			126.9	158.7	131.9	4.35314	3062	111.345	232	230	147	203	49	37	39	41.6667	244.667	**	**	**	3.53135	1215.53	0.701335	30.3	0.28	0	1	0.98
4 months	C57BL/6	10					3239	4 months	2011-02-15	2011-09-09	0	6.77186	0	0.5	0.25	129.667	180	61.6667	90.6667	118	160			163.2	183.9	156.6	5.18543	3570	125.704	199	124	112	145	45	22	19	28.6667	173.667	**	**	**	2.68212	598.12	**	30.2	0.21	0	0	1.5
4 months	C57BL/6	10					3240	4 months	2011-02-15	2011-09-09	0	6.77186	0.5	0	0.25	161	137.333	108	53	46	67.3333			123	115.1	114.8	3.77632	4393	158.592	148	85	119	117.333	36	20	19	25	142.333	**	**	**	1.77632	453.01	**	30.4	0.21	0	0	1.56
4 months	C57BL/6	11					3211	4 months	2011-03-15	2011-11-02	0	7.62656	0.5	0.5	0.5	148.333	54.6667	77	126	12	180			187.5	171.6	176.4	5.31165	3990	131.3	109	81	53	81	23	14	19	18.6667	99.6667	**	**	**	2.80036	971.386	**	33.21	0.21	0	0	1.63
4 months	C57BL/6	11					3212	4 months	2011-03-15	2011-11-02	0	7.62656	0.5	0.5	0.5	142	57.6667	176	21.6667	6.66667	105.333			109.6	161.6	151.9	4.2549	3594	107.3	179	165	163	169	34	36	47	39	208	**	**	**	2.35294	880.525	**	35.7	0.27	0	0	1.92
																											#DIV/0!
																											#DIV/0!
																											#DIV/0!
																											#DIV/0!
																											#DIV/0!
																											#DIV/0!
																											#DIV/0!
																											#DIV/0!
																											#DIV/0!
																											#DIV/0!
																											#DIV/0!
																											#DIV/0!
																											#DIV/0!
12 months	CB6F1	1	1	0	1	0	3241	12 months	2009-05-15	2010-09-08	0	15.812	1.5	1.5	1.5	98.6667	74	98.3333	16.3333	56.6667	19.5			55.7	51.4	73.4	1.49066	4604	102.1	223	130	83	145.333	51	25	16	30.6667	176	1.82778	80.4872	572.6	**	**	5.8623	49.24	0.4	0	0	2.22
12 months	CB6F1	1	0	0	2	3	3242	12 months	2009-05-15	2010-09-08	0	15.812	1.5	1	1.25	63	62.6667	26.3333	39	46.6667	4.5			44.3	49.1	103.1	2.36359	3929	97.5	283	158	101	180.667	82	47	13	47.3333	228	1.9028	278.662	1307.1	**	**	10.647	43.62	0.26	0	0	2.21
12 months	CB6F1	2	1	1	0	3	3245	12 months	2009-06-15	2010-10-14	0	15.9763	2	2	2	125.333	112.333	111.667	77.6667	44.6667	11			68.5	89.8	107.1	2.40674	4106	99.1787	161	90	52	101	35	23	8	22	123	1.61798	553.391	532.08	**	**	6.76513	44.5	0.29	0	0	2.24
12 months	CB6F1	2	2	1	1	0	3246	12 months	2009-06-15	2010-10-14	0	15.9763	2	2	2	120	120	173.333	132.667	66.3333	18.3333			38.1	58.8	30.7	0.665944	3530	77.0742	230	145	118	164.333	79	59	40	59.3333	223.667	0.737527	2.37384	185.84	**	**	0	46.1	0.31	0	0	2.16
12 months	CB6F1	4					3253	12 months	2009-09-15	2011-01-06	0	15.7133	2	1.5	1.75	**	**	**	**	137	175.333			98.4	109.1	127.7	3.40988	4475	123.278	119	96	87	100.667	18	21	24	21	121.667	2.83044	550.013	582.7	**	**	22.1006	37.45	0.21	0	0	1.97
12 months	CB6F1	4	3	3	1	4	3254	12 months	2009-09-15	2011-01-06	0	15.7133	1.5	1.5	1.5	**	**	**	**	24.3333	26			43.8	83.9	121.4	3.04108	4431	116.605	157	86	80	107.667	33	15	18	22	129.667	3.18136	988.72	975.99	**	**	12.6182	39.92	0.27	0	1	1.88
12 months	CB6F1	5	0	4	0	1	3257	12 months	2009-11-15	2011-02-17	0	15.0888	1.5	2	1.75	131.667	156	75.3333	28.6667	29.6667	6			57.8	74.7	83.4	1.91724	4383	106.902	189	113	118	140	48	33	23	34.6667	174.667	**	**	**	**	**	11.052	43.5	0.37	0	0	1.87
12 months	CB6F1	5					3258	12 months	2009-11-15	2010-11-04	1	11.6371	**	**		**	**	**	**	**	**			**	**	**	#VALUE!	**	**	**	**	**		**	**	**	#DIV/0!	#DIV/0!	**	**	**	**	**	**	37.4	**	**	**	**
12 months	CB6F1	6	0	2	2	1	3261	12 months	2009-12-15	2011-03-31	0	15.4832	1	1	1	180	122.667	57	82	84.6667	77.3333			81.4	35.4	89.5	2.21535	4797	122.685	196	126	79	133.667	57	20	9	28.6667	162.333	1.13861	69.5494	425.55	**	**	18.223	40.4	0.23	0	0	1.99
12 months	CB6F1	6	2	2	2	4	3262	12 months	2009-12-15	2011-03-31	0	15.4832	1.5	1.5	1.5	130.667	153	73.6667	149	103	111			82.7	57.9	85	2.14646	4282	114.799	161	92	56	103	37	11	12	20	123	1.64141	91.3967	426.675	**	**	17.8181	39.6	0.24	0	0	1.97
12 months	CB6F1	7	2	3	1	1	3265	12 months	2010-01-15	2011-05-12	0	15.8448	1.5	1.5	1.5	128.667	168.667	180	180	180	180			71	67.5	72.4	1.69159	5166	127.241	168	80	88	112	32	17	16	21.6667	133.667	0.420561	24.6901	52.2582	**	**	0	42.8	**	0	0	1.83
12 months	CB6F1	7					3266	12 months	2010-01-15	2011-05-12	0	15.8448	1	1	1	11.3333	98	17.6667	18	26	6.66667			47.5	73.1	84.5	1.86947	3306	81.2285	302	190	184	225.333	61	42	44	49	274.333	2.54425	1345.83	51.0743	**	**	3.26186	45.2	0.28	0	0	2.03
12 months	CB6F1	8	0	0	1	2	3269	12 months	2010-03-15	2011-06-23	0	15.286	0.5	0.5	0.5	88	134.333	63	65.6667	74	123.667			101.2	111.1	110.2	2.64269	4282	113.581	239	127	112	159.333	53	26	31	36.6667	196	1.77458	28.6577	19.6946	**	**	17.9023	41.7	0.26	0	0	1.73
12 months	CB6F1	8					3270	12 months	2010-03-15	2011-06-23	0	15.286	0.5	0.5	0.5	95.3333	177.333	68.3333	41	14.6667	12			84.2	48.9	126	2.66385	4268	99.0255	185	131	150	155.333	36	43	38	39	194.333	1.03594	12.5652	3.33795	**	**	12.5437	47.3	0.24	0	0	2.11
12 months	CB6F1	9					3273	12 months	2010-04-15	2011-08-04	0	15.6476	0.5	0.5	0.5	180	180	17	34.6667	32.6667	42			78.1	87.8	147.3	3.75765	4129	105.064	183	129	65	125.667	38	18	4	20	145.667	**	**	**	1.65816	256.417	26.3314	39.2	0.24	0	0	1.69
12 months	CB6F1	9					3274	12 months	2010-04-15	2011-08-04	0	15.6476	0.5	0.5	0.5	180	58.6667	58	70.6667	77.3333	26			69	83.6	117.7	2.60398	3316	76.2299	202	94	116	137.333	40	21	27	29.3333	166.667	**	**	**	1.63717	405.914	12.3933	45.2	0.3	0	0	1.97
12 months	CB6F1	10					3277	12 months	2010-06-15	2011-09-09	0	14.8258	2	2	2	157.667	109	180	180	180	**			131.6	160.3	226.1	6.04545	4563	127.458	151	110	75	112	36	30	8	24.6667	136.667	**	**	**	0.807754	270.16	**	37.4	0.24	0	0	1.78
12 months	CB6F1	10	0	1	0	3	3278	12 months	2010-06-15	2011-09-15	0	15.023	2	1.5	1.75	89	27.6667	45.3333	30.3333	28.3333	33.3333			70.3	80.4	110.6	2.60849	4441	108.582	246	123	120	163	72	32	20	41.3333	204.333	**	**	**	1.91038	640.19	**	42.4	0.23	0	0	2.25
12 months	CB6F1	11					3249	12 months	2010-07-15	2011-11-02	0	15.6147	1.5	1.5	1.5	180	151	180	130	145.333	180			87.6	110.8	118.6	2.63556	4393	104.8	226	169	136	177	61	54	22	45.6667	222.667	**	**	**	1.33333	413.971	**	45	0.24	0	0	1.99
12 months	CB6F1	11	1	2	2	1	3250	12 months	2010-07-15	2011-11-02	0	15.6147	1	1	1	136	167	160.667	130.667	177.333	137.333			149.7	173.8	204	4.51327	4038	92.2	283	233	187	234.333	81	63	51	65	299.333	**	**	**	1.37168	519.076	**	45.2	0.27	0	0	1.94
																											#DIV/0!										#DIV/0!	#DIV/0!
20 months	CB6F1	1	1	3	1	2	3281	20 months	2008-09-15	2010-09-08	0	23.7673	2	2	2	79	104.667	180	154.667	95.3333	17.5			35.4	58.1	72.2	1.90501	4377	118.6	184	92	166	147.333	43	30	64	45.6667	193	0.765172	1.39509	306.18	**	**	16.9961	37.9	0.23	0	0	1.93
20 months	CB6F1	1	1	1	1	2	3282	20 months	2008-09-15	2010-09-08	0	23.7673	2	2.5	2.25	85.6667	29.6667	172.333	65.3333	160	4.5			23.2	47.7	67.5	1.40041	4078	90.2	268	189	81	179.333	119	55	26	66.6667	246	1.44274	0.13041	641.78	**	**	7.9775	48.2	0.24	0	0	2.1
20 months	CB6F1	2	1	2	3	1	3285	20 months	2008-10-15	2010-10-14	0	23.9645	3.5	3	3.25	170	143.333	50	62	64	91.6667			50	52.6	56	1.4433	3692	91.8408	166	120	100	128.667	68	29	24	40.3333	169	0.0515464	**	22.246	**	**	0.0267685	38.8	0.23	0	0	1.77
20 months	CB6F1	2	1	5	2	3	3286	20 months	2008-10-15	2010-10-14	0	23.9645	3	3.5	3.25	180	169	71	61	85	78.6667			29.9	60	75.1	1.62203	3360	66.6667	280	221	200	233.667	89	82	121	97.3333	331	1.05832	26.1021	169.37	**	**	1.32577	46.3	0.37	1	1	2.58
20 months	CB6F1	4	0	2	2	2	3293	20 months	2009-01-15	2011-01-06	0	23.7015	2	2	2	**	**	**	**	180	180			46.2	37.1	68	1.73469	3791	95.7323	182	125	92	133	69	27	29	41.6667	174.667	2.01531	824.916	282.52	**	**	2.86569	39.2	0.19	0	0	1.62
20 months	CB6F1	4	2	4	3	1	3294	20 months	2009-01-15	2011-01-06	0	23.7015	2	2.5	2.25	**	**	**	**	76	163.333			49.9	46.6	81	2	3957	94.6651	259	159	167	195	83	59	68	70	265	1.60494	99.1828	589.24	**	**	5.70461	40.5	0.3	1	0	1.85
20 months	CB6F1	5					3297	20 months	2009-03-15	2011-02-17	0	23.1427	3	3	3	**	**	**	**	**	**			**	**	**	#VALUE!	**	**	**	**	**	#DIV/0!	**	**	**	#DIV/0!	#DIV/0!	**	**	**	**	**	9.92771	45.4	**	**	**	**
20 months	CB6F1	5	2	2	1	4	3298	20 months	2009-03-15	2011-02-17	0	23.1427	2	2	2	180	180	180	180	180	180			60.2	88.4	80.6	1.8088	3912	84.129	200	134	99	144.333	63	40	29	44	188.333	**	**	**	**	**	3.38403	44.56	0.39	0	0	1.92
20 months	CB6F1	6	3	2	1	6	3301	20 months	2009-04-15	2011-03-31	0	23.5043	2	2	2	180	151	91.3333	4.33333	121.667	12			71.4	79.7	88.9	2.10664	4885	123.359	227	172	120	173	75	60	25	53.3333	226.333	1.11374	135.513	84.097	**	**	12.0317	42.2	0.41	0	1	1.68
20 months	CB6F1	6					3302	20 months	2009-04-15	2011-03-31	0	23.5043	2	2.5	2.25	179	180	120	180	153	180			85.8	99.3	107.6	2.51402	3530	87.5931	235	178	147	186.667	61	45	49	51.6667	238.333	0.186916	22.0635	53.6036	**	**	2.31329	42.8	0.21	0	1	1.86
20 months	CB6F1	7	2	3	2	1	3305	20 months	2009-05-15	2011-05-12	0	23.8988	2.5	2	2.25	180	180	180	180	180	180			43.2	79.5	96.7	2.3995	4248	107.817	289	178	174	213.667	68	45	39	50.6667	264.333	3.32506	618.463	390.407	**	**	9.53348	40.3	0.21	0	0	1.85
20 months	CB6F1	7	1	5	2	2	3306	20 months	2009-05-15	2011-05-12	0	23.8988	2	2.5	2.25	122.667	85.3333	20.6667	34	39	10.6667			66.1	82.9	107.1	2.53191	3526	86	237	193	174	201.333	70	67	55	64	265.333	1.86761	514.326	170.777	**	**	4.35791	42.3	0.31	0	0	2.14
20 months	CB6F1	8					3309	20 months	2009-07-15	2011-06-23	0	23.2742	3	3	3	139	180	180	82.3333	40	28.3333			55.3	53.7	54.4	1.31719	3963	103.743	221	95	70	128.667	34	21	20	25	153.667	0.895884	7.16443	1.24284	**	**	0.0184946	41.3	0.36	1	0	1.65
20 months	CB6F1	8	0	4	1	4	3310	20 months	2009-07-15	2011-06-23	0	23.2742	3	3	3	180	180	180	180	84.3333	34.6667			108.5	93.5	126	2.86364	3641	86.6905	293	166	127	195.333	53	48	31	44	239.333	0.840909	7.16443	1.16657	**	**	0.0165478	44	0.31	0	1	2.07
20 months	CB6F1	9	1	2	1	2	3313	20 months	2009-08-15	2011-08-04	0	23.6358	2	2	2	180	180	180	180	180	180			73.8	60.6	88.4	2.01826	3709	96.0881	238	139	126	167.667	52	57	38	49	216.667	**	**	**	0.913242	**	7.29174	43.8	0.27	0	0	2.05
20 months	CB6F1	9					3314	20 months	2009-08-15	2011-08-04	0	23.6358	2	2.5	2.25	92.6667	72.3333	57	56.3333	48.6667	64.3333			131	125.4	109.9	2.50342	2805	72.2938	190	173	162	175	99	47	51	65.6667	240.667	**	**	**	0.865604	273.121	18.8747	43.9	0.25	0	0	2.2
20 months	CB6F1	10					3317	20 months	2009-10-15	2011-09-06	1	22.7153	2	3	2.5	180	180	180	154.667	180	**			53.1	91.2	93.4	#VALUE!	4123	95.4398	177	144	87	136	33	42	12	29	165	**	**	**	**	**	**	**	**	**	**	**
20 months	CB6F1	10					3318	20 months	2009-10-15	2011-09-15	0	23.0112	3	3	3	180	108.667	64.6667	180	113.333	142.333			74.4	92.2	106.9	2.49184	4048	94.8009	194	103	73	123.333	56	23	18	32.3333	155.667	**	**	**	0.30303	57.69	**	42.9	0.24	0	0	2.22
20 months	CB6F1	11					3289	20 months	2009-11-15	2011-11-02	0	23.57	2.5	2	2.25	141	180	75.6667	100.333	86.6667	120.667			47.6	79.4	145.4	3.22038	3780	93.8	311	195	134	213.333	77	69	33	59.6667	273	**	**	**	1.50609	309.385	**	45.15	0.21	0	0	1.83
20 months	CB6F1	11					3290	20 months	2009-11-15	2011-11-02	0	23.57	2	2	2	180	180	92.6667	180	180	155			56.1	65	114.6	2.24486	4183	83.5	301	180	198	226.333	130	101	63	98	324.333	**	**	**	1.29285	225.165	**	51.05	0.31	0	1	2.16
																											#DIV/0!						#DIV/0!				#DIV/0!	#DIV/0!
28 months	CB6F1	1					3321	28 months	2008-01-15	2010-07-06	1	29.6844	4	3	3.5	**	**	**	**	**	**	3321	**	61.1	81	79.2	1.89928	**	**	230	153	143	175.333	85	70	54	69.6667	245	**	**	**	**	**	0.249677	41.7	**	**	**	**
28 months	CB6F1	1					3322	28 months	2008-01-15	2010-06-17	1	29.0598	3	**	3	117.333	152.667	146.333	170	180	3	3322	117.333	**	**	**	#VALUE!	**	**	**	**	**	#DIV/0!	**	**	**	#DIV/0!	#DIV/0!	**	**	**	**	**	0.0374759	53.3	**	**	**	**
28 months	CB6F1	2	2	5	2	6	3325	28 months	2008-02-15	2010-10-14	0	31.9527	3.5	3.5	3.5	120	83	16	180	136.667	23.6667	3325	120	41.1	40.2	38	0.920989	2927	71.7402	200	178	155	177.667	20	19	26	21.6667	199.333	1.69656	16.897	312.52	**	**	2.02759	41.26	0.27	0	1	2.03
28 months	CB6F1	2	2	2	2	5	3326	28 months	2008-02-15	2010-10-14	0	31.9527	3.5	3.5	3.5	160	138.667	180	180	180	153.333	3326	160	53.2	62.5	83.3	1.99139	3069	72.5532	189	128	121	146	71	45	27	47.6667	193.667	2.8667	217.902	1213.3	**	**	0.25065	41.83	0.2	0	1	1.79
28 months	CB6F1	4					3333	28 months	2008-05-15	2010-09-29	1	28.501	**	**		**	**	**	**	**	**	3333	**	**	**	**	#VALUE!	**	**	**	**	**		**	**	**	#DIV/0!	#DIV/0!	**	**	**	**	**	2.66663	45.5	**	**	**	**
28 months	CB6F1	4					3334	28 months	2008-05-15	2010-10-24	1	29.3228	2.5	2.5	2.5	**	**	**	**	45.6667	**	3334	**	34	33	35.8	1.24133	**	**	**	**	**		**	**	**	#DIV/0!	#DIV/0!	**	**	**	**	**	0.0301754	28.84	0.44	1	0	**
28 months	CB6F1	4					3361	28 months	2008-05-15	2010-09-30	1	28.5339	3	3	3	**	**	**	**	**	**	3361	**	**	**	**	#VALUE!	**	**	**	**	**		**	**	**	#DIV/0!	#DIV/0!	**	**	**	**	**	**	26.3	0.3	0	1	1.6
28 months	CB6F1	5					3337	28 months	2008-07-15	2011-02-17	0	31.1308	3	3	3	140.333	180	131	126.333	180	180	3337	140.333	50.7	100.2	114.8	2.99739	3086	82.2933	209	153	97	153	86	52	44	60.6667	213.667	**	**	**	**	**	10.7867	38.3	0.24	0	0	2.14
28 months	CB6F1	5	2	4	3	3	3338	28 months	2008-07-15	2011-02-17	0	31.1308	3	3	3	180	167	106.667	131.667	180	180	3338	180	49.8	43	46.8	1.05169	3926	90.6697	310	205	159	224.667	119	61	51	77	301.667	**	**	**	**	**	0.709609	44.5	0.24	0	0	2.08
28 months	CB6F1	5					3363	28 months	2008-07-15	2011-02-17	0	31.1308	3	3	3	136.667	148.333	88.3333	95.6667	180	124.667	3363	136.667	35.6	47.7	85.9	2.16919	2869	71.5461	271	166	122	186.333	146	89	61	98.6667	285	**	**	**	**	**	0.427323	39.6	0.31	0	0	1.57
28 months	CB6F1	5					3364	28 months	2008-07-15	2010-01-17	1	18.1131	3	3	3	**	**	**	**	**	**	3364	**	**	**	**	#VALUE!	**	**	**	**	**		**	**	**	#DIV/0!	#DIV/0!	**	**	**	**	**	0.0666779	32.19	**	**	**	**
28 months	CB6F1	6	2	6	4	5	3341	28 months	2008-08-15	2011-03-31	0	31.4924	3	3	3	147.667	157	120	180	180	180	3341	147.667	12.1	23.2	36.4	0.975871	3201	72.75	260	215	158	211	67	86	36	63	274	0.911528	88.787	55.3312	**	**	0.288126	37.3	0.25	0	1	2.51
28 months	CB6F1	6	2	4	2	6	3342	28 months	2008-08-15	2011-01-27	1	29.4214	3	**	3	180	94	120	53.6667	73	46.6667	3342	180	125.1	100.8	113.3	3.21875	3604	96.622	238	177	137	184	94	92	61	82.3333	266.333	**	**	**	**	**	3.49305	35.2	0.29	0	1	2.16
28 months	CB6F1	6	3	3	4	4	3365	28 months	2008-08-15	2011-03-31	0	31.4924	3.5	3	3.25	173.333	131.333	120	180	180	180	3365	173.333	56.6	66.9	84.2	2.22164	3211	77.3735	222	154	119	165	71	49	14	44.6667	209.667	1.10818	170.84	176.141	**	**	1.08923	37.9	0.31	0	1	1.65
28 months	CB6F1	6					3366	28 months	2008-08-15	2011-03-31	0	31.4924	3.5	3.5	3.5	164.667	104.333	120	28	28.3333	180	3366	164.667	38.6	75.4	68.1	1.63309	3479	82.6366	238	197	103	179.333	109	43	18	56.6667	236	0.767386	198.23	37.5397	**	**	1.665	41.7	0.34	0	1	1.98
28 months	CB6F1	7					3345	28 months	2008-09-15	2011-02-02	1	28.5996	3	3	3	**	**	**	**	**	**	3345	**	**	**	**	#VALUE!	**	**	**	**	**		**	**	**	#DIV/0!	#DIV/0!	**	**	**	**	**	0.206361	41.8	0.26	1	1	1.63
28 months	CB6F1	7					3346	28 months	2008-09-15	2011-05-12	0	31.854	3	3	3	141.667	37	31.6667	53.6667	15	57.6667	3346	141.667	38.4	52.7	117.4	3.16442	4282	143.211	300	182	160	214	79	73	82	78	292	0.700809	35.7792	49.296	**	**	0.260385	37.1	0.27	0	1	1.85
28 months	CB6F1	7					3367	28 months	2008-09-15	2011-05-12	0	31.854	3.5	3	3.25	105.333	100.333	128.333	97	89	59.3333	3367	105.333	69.2	56.1	71.6	1.77228	3608	90.6533	241	121	125	162.333	88	58	43	63	225.333	3.46535	1089.42	14.8239	**	**	2.28165	40.4	0.2	0	1	1.74
28 months	CB6F1	7					3368	28 months	2008-09-15	2011-02-09	1	28.8297	3	3.5	3.25	**	**	**	**	**	**	3368	**	**	**	**	#VALUE!	**	**	**	**	**		**	**	**	#DIV/0!	#DIV/0!	**	**	**	**	**	1.7161	35.3	0.4	0	0	2.92
28 months	CB6F1	8	4	5	1	6	3349	28 months	2008-11-15	2011-06-23	0	31.2295	3	3	3	180	180	27.3333	25	25	46.3333	3349	180	45.5	79.3	102.4	2.59898	3177	103.149	155	59	90	101.333	20	11	23	18	119.333	0.482234	1.88923	0.0905889	**	**	0.229236	39.4	0.3	0	1	2
28 months	CB6F1	8	8	6	1	2	3350	28 months	2008-11-15	2011-06-23	0	31.2295	3	3	3	180	150.333	127	93.6667	180	180	3350	180	77.5	69.1	103.7	3.17125	3367	87.6823	241	162	106	169.667	74	42	34	50	219.667	**	**	**	**	**	0.0009734	32.7	0.24	0	0	1.93
28 months	CB6F1	8					3371	28 months	2008-11-15	2011-06-15	1	30.9665	3	3	3	69.6667	11.3333	45.3333	32.6667	13	7	3371	69.6667	48.9	76.5	77.1	1.80986	3757	82.1945	246	159	158	187.667	37	24	29	30	217.667	**	**	**	**	**	0.038936	42.6	0.34	1	1	3.71
28 months	CB6F1	8					3372	28 months	2008-11-15	2011-06-23	0	31.2295	4	4	4	176	163.667	124.667	97	37.3333	44.3333	3372	176	69	94.5	124.4	3.37127	3191	101.964	212	118	116	148.667	38	14	26	26	174.667	0.54	2.09333	0.118755	**	**	0.228749	36.9	0.27	0	0	2.26
28 months	CB6F1	9	4	4	4	8	3353	28 months	2008-12-15	2011-08-04	0	31.6239	**	**		180	180	180	180	180	180	3353	180	30.1	46.5	61.8	1.648	4258	101.267	278	193	124	198.333	85	49	20	51.3333	249.667	**	**	**	0.586667	**	0.323169	37.5	0.27	0	1	1.67
28 months	CB6F1	9	5	4	3	1	3354	28 months	2008-12-15	2011-08-04	0	31.6239	**	**		180	180	180	180	180	180	3354	180	60.4	53.7	78.4	2.10753	3987	83.3159	290	176	152	206	74	43	20	45.6667	251.667	**	**	**	0.349462	155.125	0.23751	37.2	0.31	0	0	2
28 months	CB6F1	9	3	2	3	2	3375	28 months	2008-12-15	2011-08-04	0	31.6239	**	**		180	180	180	180	180	180	3375	180	105.4	141.7	144.5	3.69565	3296	102.602	294	213	88	198.333	50	46	7	34.3333	232.667	**	**	**	0.0511509	23.6561	**	39.1	0.21	0	0	2.08
28 months	CB6F1	9	3	6	3	7	3376	28 months	2008-12-15	2011-08-04	0	31.6239	**	**		180	180	180	180	180	180	3376	180	84.6	163.8	175	4.27873	3946	95.6115	266	144	186	198.667	57	26	32	38.3333	237	**	**	**	0.464548	167.196	**	40.9	0.32	0	1	2.075
28 months	CB6F1	10					3357	28 months	2009-02-15	2011-09-13	0	30.9007	3	**	3	180	180	180	180	180	**	3357	180	58.2	76.2	130.7	#VALUE!	3164	74.4471	173	111	134	139.333	23	9	26	19.3333	158.667	**	**	**	0.764873	111.69	**	**	**	**	**	**
28 months	CB6F1	10					3358	28 months	2009-02-15	2011-08-26	1	30.309	**	**		180	180	180	180	180	**	3358	180	49.7	68.1	76.3	#VALUE!	4353	96.3053	228	138	130	165.333	132	105	89	108.667	274	**	**	**	**	**	**	**	**	**	**	**
28 months	CB6F1	10					3379	28 months	2009-02-15	2011-09-15	0	30.9665	3	**	3	159.333	180	180	180	180	**	3379	159.333	63.3	92.7	90.1	2.21376	3360	84.8485	161	90	108	119.667	19	15	13	15.6667	135.333	**	**	**	0.884521	338.94	**	40.7	0.28	0	0	2.21
28 months	CB6F1	10					3380	28 months	2009-02-15	2011-09-15	0	30.9665	3.5	**	3.5	180	180	180	180	180	**	3380	180	31.6	53.5	39.3	0.933492	3303	77.7176	264	175	149	196	130	63	40	77.6667	273.667	**	**	**	1.6152	605.25	**	42.1	0.22	0	1	1.9
28 months	CB6F1	11					3329	28 months	2009-03-15	2011-11-02	0	31.6239	3	**	3	125.333	121.667	180	54.6667	86.6667	164	3329	125.333	29.1	46.4	73.8	1.90206	3350	80	177	107	64	116	25	28	19	24	140	**	**	**	0.26	86.2078	**	38.8	0.22	0	1	1.47
28 months	CB6F1	11					3330	28 months	2009-03-15	2011-11-02	0	31.6239	**	**		180	180	180	180	180	180	3330	180	46.7	49.8	97.9	2.70442	3784	94.1	170	153	141	154.667	32	28	34	31.3333	186	**	**	**	**	**	**	36.2	0.22	0	1	3.41
28 months	CB6F1	11					3383	28 months	2009-03-15	2011-11-02	0	31.6239	3	**	3	180	180	180	180	180	180	3383	180	41.6	80	95.1	2.47013	3367	79.4	163	92	69	108	21	17	9	15.6667	123.667	**	**	**	1.43	460.84	**	38.5	0.24	0	1	2.01
28 months	CB6F1	11					3384	28 months	2009-03-15	2011-08-21	1	29.2242	3.5	**	3.5	180	180	180	180	180	141.667	3384	180	114.2	112.8	158.6	4.08763	3394	109.1	133	98	83	104.667	16	33	14	21	125.667	**	**	**	**	**	**	38.8	**	**	**	**
																											#DIV/0!										#DIV/0!	#DIV/0!
4 months	CB6F1	1					3201	4 months	2010-01-15	2010-09-08	0	7.75805	0.5	**	0.5	41.3333	122	88.3333	4.66667	8.66667	2.5			79.2	143.5	163.5	4.14764	4231	123.7	72	123	110	101.667	14	28	15	19	120.667	2.28311	606.438	331.36	**	**	0.0817656	39.42	0.2	0	0	2.13
4 months	CB6F1	1	1	1	1	1	3202	4 months	2010-01-15	2010-09-08	0	7.75805	0.5	**	0.5	151.667	72.6667	4.66667	26.6667	3.33333	3			76	91.9	132.6	3.03502	4211	113.8	205	156	117	159.333	94	48	47	63	222.333	1.92264	785.689	485.74	**	**	21.4781	43.69	0.17	0	0	2.36
4 months	CB6F1	2	0	0	0	2	3205	4 months	2010-02-15	2010-10-14	0	7.92242	0	**	0	140	91	47.3333	36.3333	39	28.3333			69.6	76.5	74.8	1.8284	4001	111.139	156	72	106	111.333	30	4	20	18	129.333	1.73552	99.4378	499.14	**	**	27.1686	40.91	0.29	0	0	2.18
4 months	CB6F1	2					3206	4 months	2010-02-15	2010-10-14	0	7.92242	0.5	**	0.5	140	77.6667	88.3333	125.667	21.6667	14			78.2	115.2	164.9	4.30324	3448	99.0805	244	158	180	194	66	29	39	44.6667	238.667	1.82672	608.181	321.47	**	**	24.1671	38.32	0.3	0	0	1.75
4 months	CB6F1	4	1	0	1	0	3213	4 months	2010-05-15	2011-01-06	0	7.75805	0	**	0	**	**	**	**	180	180			121.1	108	138.6	3.54204	4224	119.66	138	123	89	116.667	37	28	16	27	143.667	3.62893	**	962.67	**	**	16.688	39.13	0.25	0	0	1.86
4 months	CB6F1	4	2	0	2	0	3214	4 months	2010-05-15	2011-01-06	0	7.75805	0	**	0	**	**	**	**	149	107.667			71.1	96	135.8	3.81782	4048	126.5	112	97	54	87.6667	38	22	12	24	111.667	2.67079	1185.87	325.55	**	**	20.7052	35.57	0.23	0	0	1.58
4 months	CB6F1	5	0	0	0	1	3217	4 months	2010-07-15	2011-02-17	0	7.13346	2	**	2	143	41.3333	81.3333	125.667	180	131.667			117	154	140.2	3.75871	4011	128.147	138	97	112	115.667	28	27	38	31	146.667	**	**	**	**	**	20.9403	37.3	0.27	0	0	1.81
4 months	CB6F1	5					3218	4 months	2010-07-15	2011-02-17	0	7.13346	0	**	0	145.333	69.3333	76	12.3333	15.3667	54.6667			115.9	142.2	129.2	3.69143	4129	136.271	110	45	109	88	23	3	17	14.3333	102.333	**	**	**	**	**	20.6979	35	0.21	0	0	1.51
4 months	CB6F1	6	0	2	1	1	3221	4 months	2010-08-15	2011-03-31	0	7.49507	0	**	0	156.667	56.6667	87	119.667	35	15.3333			104.8	94.6	100	2.27273	4258	105.7	99	105	59	87.6667	35	22	13	23.3333	111	0.725624	123.832	147.792	**	**	4.01722	44	**	0	0	**
4 months	CB6F1	6	0	1	0	0	3222	4 months	2010-08-15	2011-03-31	0	7.49507	0	**	0	66	33	5.33333	37.3333	39.6667	5.66667			172.9	163.3	241.2	5.74286	**	**	112	111	71	98	31	26	11	22.6667	120.667	1.61905	317.277	525.701	**	**	16.9269	42	0.26	0	0	1.9
4 months	CB6F1	7	1	0	1	2	3225	4 months	2010-09-15	2011-05-12	0	7.85667	0.5	**	0.5	82.3333	58	84	26.3333	31	12.6667			152.7	186.5	174.7	4.13002	4031	109.538	146	42	63	83.6667	26	11	10	15.6667	99.3333	0.543735	1.37536	71.0457	**	**	11.1488	42.3	0.32	0	0	2.1
4 months	CB6F1	7	0	1	2	0	3226	4 months	2010-09-15	2011-05-12	0	7.85667	0	**	0	105	115.667	77.3333	58	72.6667	64.6667			116.6	172.8	185.9	4.62438	4062	115.071	176	82	76	111.333	35	17	19	23.6667	135	2.1393	114.096	799.14	**	**	20.8079	40.2	0.29	0	0	2.06
4 months	CB6F1	8	0	0	0	3	3229	4 months	11/15/2010	2011-06-23	0	7.23208	3	**	3	149	55.3333	59.6667	83.6667	61.6667	93.3333			104.1	131.3	138.5	3.70321	4587	134.516	87	96	24	69	8	18	4	10	79	2.48663	45.2631	54.7794	**	**	11.6268	37.4	0.21	0	0	1.79
4 months	CB6F1	8	0	0	1	0	3230	4 months	11/15/2010	2011-06-23	0	7.23208	4	**	4	169.667	154.333	15.6667	11	23	32.6667			107.3	121.5	158.6	3.68837	4163	114.055	188	149	130	155.667	28	33	38	33	188.667	1.95349	36.9264	31.7107	**	**	17.0929	43	0.25	0	1	1.95
4 months	CB6F1	9	0	1	2	0	3233	4 months	12/15/2010	2011-08-04	0	7.62656	0	**	0	106.333	113.333	28.6667	39	42.6667	7.66667			104.3	176.4	190.7	5.51156	4065	127.031	167	54	46	89	27	7	11	15	104	**	**	**	3.09249	**	8.56787	34.6	0.2	0	0	1.4
4 months	CB6F1	9		3	2	0	3234	4 months	12/15/2010	2011-08-04	0	7.62656	0	**	0	158.667	96.3333	56.3333	79.3333	85.6667	137.667			74.8	134	127.3	3.56583	3157	94.8048	77	39	54	56.6667	16	5	9	10	66.6667	**	**	**	0.812325	305.962	0.406395	35.7	0.26	0	0	1.69
4 months	CB6F1	10					3237	4 months	2011-02-15	2011-09-15	0	6.9691	0.5	**	0.5	180	180	180	180	180	**			103.4	100	94	2.78932	3852	123.462	171	129	69	123	23	25	7	18.3333	141.333	**	**	**	2.72997	909.81	**	33.7	0.24	0	0	1.55
4 months	CB6F1	10					3238	4 months	2011-02-15	2011-09-15	0	6.9691	0.5	**	0.5	149	97	12.6667	17.3333	8.33333	8.66667			178.6	224.8	199.9	5.35925	3801	111.794	159	155	84	132.667	50	24	21	31.6667	164.333	**	**	**	2.68097	1167.29	**	37.3	0.22	0	0	1.76
4 months	CB6F1	11					3209	4 months	2011-03-15	2011-11-02	0	7.62656	0.5	**	0.5	122.333	134.333	175	140.333	141	180			139	144.5	145.2	3.98245	4448	136.9	162	109	58	109.667	30	18	13	20.3333	130	**	**	**	1.75535	629.676	**	36.46	0.26	0	0	1.64
4 months	CB6F1	11	0	0	0	0	3210	4 months	2011-03-15	2011-11-02	0	7.62656	0.5	**	0.5	86.6667	116.333	111.667	179.667	104.11	131.333			195.1	191.5	237.9	6.73938	4326	133.5	191	172	170	177.667	38	27	21	28.6667	206.333	**	**	**	2.74788	1201.52	**	35.3	0.3	0	0	1.73
[truncated: 61 more columns]

## Sheet: Sheet2
B6					CB6F1
7	21	18	10		4.1	1.5	1.9	1.9
14	20	27	25		3	2.4	1.4
18	14	19	31		1.8	2.4	1.4	0.9
20	16	13	32		4.3	0.7	1.6	2
18	22	26	28		3.5	3.4	1.7
27	32	27	26		3.8	3	2	1.2
4	21	8	37		3.8	1.9
21	20	22	35		3.7		1.8	3
25	38	26			2.3	2.2	2.1	1.1
	39	33			5.7	2.1	2.5	2.2
					4.1	1.7	2.4
					4.6	1.9	2.5	1
					3.7	2.6	1.3	3.2
					3.7	2.7	2.9	2.2
					5.5	3.8	2	1.6
					3.6	2.6	2.5
					2.8	6		3.2
					5.4	2.6	2.5	1.8
					4	2.6	3.2
					6.7	4.5	2.2	2.6
								3.2
								1.8
								3.4
								1.6
								2.1
								3.7
								4.3
								2.2
								0.9
								1.9
								2.7
								2.5
								4.1
17.1111	7.65579	9			4.005	1.16505	20
24.3	8.83239	10			2.66316	1.16534	19
21.9	7.48999	10			2.10556	0.529675	18
28	8.38366	8			2.30741	0.957531	27

## Sheet: Sheet1
Column1	Column2	Column3		Column1	Column2	Column3
0	16.82	76.37		0	11.81	79.81
0	21.54	69.84		0	10.72	78.73
0				0	8.7	80.91
0	16.67	75.4		0	11.75	77.88
0	12.28	79.22		0	9.7	79.65
0	13.06	79.16		0	14.07	77.3
0	17.4	73.89		0	11.31	79.3
0				0	13.33	77.86
1	25.25	66.43		0	16.8	74.6
1				0
1	19.78	72.81		0	12.67	80.04
1	27.05	65.48		0	12.9	77.89
1	21.49	70.87		1	12.51	79.12
1	18.82	72.81		1	12.37	77.47
1				1	12.76	78.3
1	27.43	63.73		1	8.33	82.62
1	20.76	70.8		1	9.48	78.63
1	18.29	71.18		1	10.78	78.44
1	19.7	68.55		1	11	80.31
1	9.47	76.44		1
1	14.75	75.24		1	14.6	76.43
1	16.22	77.59		1	13.84	77.11
1	18.48	72.83		1	12.65	79.1
1	17.32	72.96		1
1	16.71	77.34		2	10.99	79.49
1	18.92	72.75		2	14.68	77.48
2	22.79	69.67		2	14.93	76.51
2	20.75	71.23		2	14.48	77.12
2	16.63	75.81		2
2				2	14.72	77.19
2				2
2	19.31	72.49		2
2	17.98	74.68		2
2				2
2	16.77	77.08		3	12.88	80.1
2				3	9.86	81.95
2				3
2	16.19	76.7		3
2	16.6	76.23		4	13.15	78.7
2	17.44	74.25		4	10.34	81.68
2	17.07	74.4		4	14.61	77.76
3	28.64	64.36		4	14.64	79.51
3	15.16	78.81		4	11.85	75.77
3	22.92	68.85		5
3	11.66	79.57		5
3				5	11.33	79.33
3				6	12.54	81.17
4	25.96	66.56		6
4	21.95	71.37			11.03	79.44
4	9.71	82.03
	16.91	74.86			11.49	78.38
					10.21	79.21
	22.58	69.72			11.64	79.7
	23.5	67.54			11.83	80.41
	23.76	67.89			14.21	75.98
	26.8	63.21			16.26	74.67
					16.6	73.36
					14.45	74.89
	20.26	72.24			16.35	73.42
	15.76	74.63			18.18	73.52
	17.85	70.57			9.81	79.7
					8.91	80.45
					12.31	80.49
					8.79	82.98
	17.08	74.87			12.7	80.02
	17.19	73.48
					11.24	80.17
	14.55	76.83			7.43	84.58
	23.51	69.67			9.26	80.1
	27.21	65.62
	16.08	73.18
	12.58	76.86
	16.28	77.16
	14.63	76.79
